# Supplementary material for: Exploring the Potential of Malvidin and Echiodinin as Probable Antileishmanial Agents Through In Silico Analysis and In Vitro Efficacy
Source: Molecules. 2025 Jan 4;30(1):173. doi: 10.3390/molecules30010173 (PMC11722285; doi:10.3390/molecules30010173)
Supplement: Supplementary file 1 [file molecules-30-00173-s001.zip]

Archive with 1 entries (1 files):
- molecules-3357460-supplementary.pdf
